# Supplementary material for: Stereotactic body radiation therapy using a respiratory-gated volumetric-modulated arc therapy technique for small hepatocellular carcinoma
Source: BMC Cancer. 2018 Apr 13;18:416. doi: 10.1186/s12885-018-4340-7 (PMC5899378; doi:10.1186/s12885-018-4340-7)
Supplement: Supplementary file 1 — Raw data of the patients. Patient characteristics and follow-up data exists. (XLSX 24 kb) [file 12885_2018_4340_MOESM1_ESM.xlsx]

## Sheet: excel(119patients)
Sex	Age	ECOG	Tm_size	Modified UICC stage	Location	AFP	PIVKA	CP_class	Viral_type	Session_no	Summary of prior Tx	Normal liver volume	Elevation in the level of transaminases or bilirubin	Worsening of Child-Pugh score ≥ 2	Fatigue	Anorexia	Nausea	Pain	Diarrhea	IH_failure	IHRFS	DM_failure	DMFS	DFS_st	DFS	OS_st	OS
1. Male				1. I					1. HBV				(CTCAE grade)	1. No	(CTCAE grade)	(CTCAE grade)	(CTCAE grade)	(CTCAE grade)	(CTCAE grade)	1. free		1. free		1. free		1. alive
2. Female				2. II					2. HCV					2. Yes						2. recur		2. recur		2. recur		2. death
				3. III					3. NBNC
	range: 36-90
1		0	1.5	1	8	19.5	30.7	A	3	5	Resection, TACE, RFA	1403.9	1	1	0	0	0	0	0	2	4.1	1	36.8	2	4.1	1	36.8
2		0	1.2	1	7	4.3	10	A	1	7	Resection, TACE	1135.9	1	1	0	0	0	0	0	2	9.5	1	36.8	2	9.5	1	36.8
1		0	1.9	1	7	71	17	A	1	8	Resection, TACE, RFA	1580.9	0	1	0	0	0	0	0	2	29.6	1	36.1	2	29.6	1	36.1
1		0	3.6	3	8	21.8	143	A	1	25	TACE	1123	1	1	0	0	0	0	0	2	9.2	1	36.3	2	9.2	1	36.3
2		1	3.5	3	8	9.4	16	A	3	2	TACE	1888.6	1	1	0	0	0	0	0	2	8.5	1	17.8	2	8.5	2	17.8
1		0	2.5	3	3	10.6	11	A	1	5	TACE, RFA	1072.1	2	2	0	0	1	0	0	2	8.8	1	14.1	2	8.8	2	14.1
1		0	1.9	1	4	14.2	27	A	1	9	TACE, RFA	1597.3	0	1	0	0	0	0	0	2	8.4	2	32.9	2	8.4	1	35.7
1		0	2	2	7	53.3	10	A	1	0	No treatment	1090.2	1	1	0	0	0	0	0	1	36.1	1	36.1	1	36.1	1	36.1
1		1	2.3	2	8	3	12	A	1	3	TACE	1462.2	0	1	0	0	0	0	0	1	35.8	1	35.8	1	35.8	1	35.8
2		0	1	1	6	20.9	13	A	1	3	TACE	1168	1	1	0	0	0	0	0	2	12.8	1	26.6	2	12.8	2	26.6
2		0	2.1	2	4	131.8	257	A	3	7	TACE, RFA	985.8	2	1	1	0	0	1	0	2	22.5	1	23	2	22.5	2	23
1		0	1.8	1	8	14.7	0	A	3	1	TACE	1344.6	1	1	1	0	0	0	0	2	5.6	1	14.2	2	5.6	2	14.2
2		0	1.2	1	3	8.1	0	A	1	3	TACE	1160.5	1	1	1	0	0	0	0	2	8.9	2	18.3	2	8.9	2	21.1
1		0	2.1	2	8	4.6	100	A	1	2	TACE, RFA	1461.7	0	1	0	0	0	0	0	1	35.4	1	35.4	1	35.4	1	35.4
1		0	2.1	2	3	12.5	30	A	1	3	TACE, PEIT	1263.9	1	1	0	0	1	0	0	2	8.5	1	35.4	2	8.5	1	35.4
1		0	2.4	2	4	29	13	A	1	3	TACE	1336.8	1	1	0	0	0	0	0	2	4.1	2	16.3	2	4.1	2	22.8
1		0	1.5	2	6	4.4	29	A	1	6	TACE	1376.1	1	1	1	0	0	0	0	2	29.8	1	34.5	2	29.8	1	34.5
2		0	1.2	1	8	118	0	A	2	3	Resection, TACE	1510.7	0	1	0	0	0	0	0	1	34.3	1	34.3	1	34.3	1	34.3
1		0	2	3	6	32.1	44	A	1	4	TACE	1734.8	0	1	0	0	0	0	0	2	10.9	1	34.3	2	10.9	1	34.3
2		0	2.5	2	4	23.3	16	A	3	2	TACE	1235.9	0	1	0	0	0	0	0	1	33.8	1	33.8	1	33.8	1	33.8
1		0	1.8	1	8	9.7	23	A	2	14	TACE, RFA	1290.4	0	1	0	0	0	0	0	2	22.1	1	34.3	2	22.1	1	34.3
1		0	1.2	1	4	2.9	24	A	1	4	Resection, TACE	1103.7	0	1	0	0	0	0	0	2	9.4	1	33.7	2	9.4	1	33.7
1		1	2.2	2	4	2.5	28	A	2	7	TACE	1140.6	0	1	0	0	0	0	0	2	14.5	1	33.8	2	14.5	1	33.8
1		0	3.1	2	4	19.5	11501	B	1	5	TACE	1356.6	1	2	0	0	0	0	0	1	33.6	1	33.6	1	33.6	1	33.6
1		0	1.5	1	1	5.4	25	A	1	4	TACE	1152.9	0	1	0	0	0	0	0	2	4	2	10.2	2	4	2	28.9
1		0	2	2	5	131.2	0	A	1	3	TACE, RFA	1453.2	1	1	0	0	0	0	0	1	32.9	1	32.9	1	32.9	1	32.9
1		0	2.5	2	4	1.7	16	A	1	4	Resection, TACE	1282.3	0	1	0	0	0	0	0	1	33.1	1	33.1	1	33.1	1	33.1
2		2	1.2	1	3	53.3	19	B	2	2	TACE, RFA	1098.9	1	1	0	0	0	0	0	1	33.1	1	33.1	1	33.1	1	33.1
1		2	2.1	2	8	5.6	0	B	1	2	TACE	1052.9	1	1	0	0	0	0	0	1	33.1	1	33.1	1	33.1	1	33.1
1		0	2.2	2	2	145.8	24	A	1	6	Resection, TACE	1141.8	0	1	0	0	0	0	0	2	9.8	1	31.2	2	9.8	1	31.2
1		1	1.8	2	6	18.5	147	B	1	6	TACE, RFA	954	1	2	0	0	0	0	0	2	9.1	2	12.7	2	9.1	2	14.6
1		0	1.7	1	6	2.1	19	A	1	6	TACE	1093.7	0	1	0	0	0	0	0	1	31.7	2	9.3	2	9.3	1	31.7
1		2	2.1	2	8	6.3	22	A	3	1	TACE	1108.2	0	1	0	0	0	0	0	2	3.7	1	32.4	2	3.7	1	32.4
1		0	1.6	1	8	42.7	0	A	1	1	TACE	919.2	0	1	0	0	0	0	0	2	4.4	1	32.6	2	4.4	1	32.6
1		0	2.5	3	4	7	24	A	1	2	TACE	929.1	1	1	1	0	0	0	0	2	20.7	2	31.2	2	20.7	1	32.2
1		0	2.8	2	8	178.8	52	B	1	1	TACE	819.7	1	1	0	0	0	0	0	1	16.6	1	16.6	1	16.6	1	16.6
1		0	1.5	1	4	6.8	38	A	3	1	TACE	1248.3	0	1	0	0	0	0	0	1	31.9	1	31.9	1	31.9	1	31.9
1		0	2	2	8	24.3	27	A	1	0	No treatment	1323.4	2	1	0	0	1	0	0	1	31.7	1	31.7	1	31.7	1	31.7
1		0	3.5	2	3	32.6	30	A	1	8	TACE	1485.1	0	1	0	0	0	0	0	1	31.4	2	9.3	2	9.3	1	31.4
2		0	2.1	2	6	2.9	11	A	1	1	TACE	701.2	1	1	0	0	0	0	0	2	9.5	1	18.2	2	9.5	2	18.2
2		1	1.7	1	8	27.1	122	A	3	2	TACE	912.1	1	1	0	0	0	0	0	2	11	1	31.2	2	11	1	31.2
2		0	3.1	2	8	48.8	13	A	1	2	TACE	1157.2	2	1	0	0	0	0	0	2	4.6	1	31.2	2	4.6	1	31.2
1		0	2.5	2	1	5.8	56	A	1	5	TACE	1458.7	1	1	0	0	0	0	0	2	8.7	1	30.7	2	8.7	1	30.7
1		0	1.3	1	5	2.8	55	A	1	4	resection, TACE, PEIT	1374.6	1	1	1	0	0	0	0	2	13.1	1	30.7	2	13.1	1	30.7
1		0	2.7	2	5	46.2	214	A	1	3	TACE	1615.2	1	1	0	0	0	0	0	2	4	2	26.4	2	4	1	30.2
2		0	2.3	2	4	31.9	16	A	1	4	TACE, RFA	1009.1	1	1	0	0	0	0	0	2	5.6	1	28.8	2	5.6	1	28.8
1		0	1.8	1	8	2.3	15	A	3	6	TACE, RFA	1238.6	0	1	0	0	0	0	0	2	9.3	1	29.3	2	9.3	1	29.3
2		1	1.4	1	8	23.9	78	A	1	19	TACE, RFA	1627.6	0	1	0	0	0	0	0	2	17.6	1	29.4	1	17.6	1	29.7
1		0	0.8	2	2	59.6	21	A	1	6	TACE, PEIT	1248.5	0	1	0	0	0	0	0	1	29.3	1	29.3	1	29.3	1	29.3
1		0	1.5	2	8	5.8	61	A	1	3	TACE	1505.4	1	1	0	0	0	0	0	2	26.8	1	29.1	2	26.8	1	29.1
1		0	2	2	4	57.4	17	A	2	7	Resection, TACE, RFA	1212.6	3	1	0	0	0	0	0	2	4.3	1	20.9	2	4.3	2	20.9
1		0	1.7	1	1	5.8	29	A	1	3	Resection, TACE	1097.3	0	1	0	0	0	0	0	1	28.9	2	14	2	14	1	28.9
1		0	2.5	2	8	3.5	16	A	1	7	TACE	1235.5	0	1	0	0	0	0	0	2	6.8	2	11.6	2	6.8	1	28.9
2		0	1.2	1	5	735.3	16	A	1	4	TACE, RFA	857.1	0	1	0	0	0	0	0	1	28.8	1	28.8	1	28.8	1	28.8
2		0	1.7	1	4	8.5	11	A	1	2	TACE	889.8	0	1	0	0	0	0	0	1	8.7	2	7.1	2	7.1	1	28.4
2		0	1.8	2	3	11.5	13	A	1	1	TACE	737.8	1	1	0	0	0	0	0	1	28.1	1	28.1	1	28.1	1	28.1
1		0	1.6	1	8	4	22	A	1	6	TACE, RFA	1692.3	0	1	1	0	0	0	0	1	27	1	27	1	27	1	27
1		0	1.3	1	7	4.2	24	A	1	3	TACE, RFA	1394.3	0	1	0	0	0	0	0	1	27.5	1	27.5	1	27.5	1	27.5
1		0	1.5	1	6	2.2	20	A	1	2	TACE	834.3	2	1	0	0	0	0	0	2	16.8	1	27.3	2	16.8	1	27.3
2		0	2	2	1	96.8	15	A	2	2	TACE, RFA	1221	0	1	1	0	0	0	0	1	27.4	1	27.4	1	27.4	1	27.4
1		0	2.3	2	8	7.6	24	A	2	2	TACE	1479.2	0	1	0	0	0	0	0	1	27.2	1	27.2	1	27.2	1	27.2
1		0	1.5	1	7	7.7	28	A	1	2	TACE, TACI	1356.9	1	1	0	0	0	0	0	1	27	1	27	1	27	1	27
1		0	1.1	1	8	28.1	12	A	1	1	TACE	1608.5	1	1	0	0	0	0	0	1	26.8	1	26.8	1	26.8	1	26.8
1		0	1.7	1	7	1.8	15	B	3	2	Resection, TACE	938	1	1	0	0	0	1	0	1	18	1	18	1	18	2	18
1		0	1.8	1	4	4.1	16	A	1	9	TACE, RFA, PEIT	1480.7	0	1	0	0	0	0	0	2	6.9	1	26.6	2	6.9	1	26.6
1		0	1.4	2	2	10	42	A	1	5	TACE	1542.7	0	1	0	0	0	0	0	1	26.6	1	26.6	1	26.6	1	26.6
1		0	1.8	1	8	9.9	13	A	1	4	TACE, TACI, RFA	1127.7	1	1	0	0	0	0	0	2	6	2	25.6	2	6	1	26.6
1		0	1.7	1	7	3.6	29	A	1	6	TACE, RFA	1401.6	0	1	0	0	0	0	0	2	23.1	1	25.8	2	23.1	1	25.8
1		0	2	2	7	44	21	B	1	7	TACE, RFA	1281.2	1	1	0	0	0	0	0	2	6.3	1	25.8	2	6.3	1	25.8
1		0	1.4	2	2	71.3	2078	A	3	15	Resection, TACE	1067	1	1	0	0	0	0	0	2	7.6	1	25.8	2	7.6	1	25.8
1		0	2.1	2	4	1.6	17	A	1	2	Resection, TACE	995.6	0	1	0	0	0	0	0	1	25.8	1	25.8	1	25.8	1	25.8
1		0	1.6	1	5	15.7	16	A	1	5	TACE	2102.2	0	1	0	0	0	0	0	2	17.8	1	25.8	2	17.8	1	25.8
1		0	2.2	2	7	12.4	51	A	1	3	TACE	1162.2	0	1	1	0	0	0	0	2	16.6	1	25.2	2	16.6	1	25.2
1		0	1.4	1	5	1.9	24	A	1	2	Resection, RFA	1239.2	0	1	0	0	0	0	0	1	24.9	1	24.9	1	24.9	1	24.9
1		1	1.8	2	6	13.3	1411	A	3	3	TACE	1455.7	0	1	0	0	0	0	0	2	14	1	24.9	2	14	1	24.9
1		0	2.1	2	1	2.6	17	A	1	7	TACE, RFA	1045.7	0	1	0	0	0	0	0	1	24.7	1	24.7	1	24.7	1	24.7
1		1	1.6	2	7	11.5	19	A	1	3	TACE, RFA	1177.1	1	1	0	0	0	0	0	1	24.7	1	24.7	1	24.7	1	24.7
1		0	1.2	1	2	5	16	A	1	3	TACE, RFA	1137.1	0	1	0	0	0	0	0	2	2	1	13.7	2	2	2	13.7
1		0	1.3	1	3	10.2	18	A	1	1	Resection	1491.6	0	1	0	0	0	0	0	1	9	1	9	1	9	1	9
1		1	1.1	1	4	2.2	57	B	1	3	PEIT	920.2	2	2	1	0	0	0	0	1	3.2	1	3.2	1	3.2	2	3.2
1		0	1.2	1	7	4	29	A	3	1	TACE	1576.9	0	1	0	0	0	0	0	1	24.2	1	24.2	1	24.2	1	24.2
1		0	1.5	2	7	9.9	24	A	1	8	Resection, TACE	1359.3	0	1	0	0	0	0	0	2	12.4	2	23.1	2	12.4	1	24
1		0	0.8	1	8	154	15	A	1	6	TACE, RFA	972.5	2	2	0	0	0	0	0	2	21.2	1	24	2	21.2	1	24
1		0	1.1	1	8	3.5	28	A	1	10	TACE, TACI	1482	1	1	0	0	0	0	0	2	19.9	1	23.5	2	19.9	1	23.5
1		0	1.7	1	2	5.7	59	A	1	8	Resection, TACE	936.4	1	1	0	1	1	0	0	2	6.6	2	10.8	2	6.6	1	23.8
1		0	1.3	2	1	161	20	A	1	3	TACE	982.7	1	1	0	0	0	0	0	2	10.2	1	14.8	2	10.2	2	14.8
1		0	1.5	1	7	2.4	32	A	1	1	Resection	1451.3	1	1	0	0	0	0	0	1	23.8	1	23.8	1	23.8	1	23.8
2		0	2.6	2	2	21.7	13	A	2	1	TACE	888.8	0	1	0	0	0	2	0	2	4.9	1	23.8	2	4.9	1	23.8
1		1	1.6	1	7	10.8	25	A	2	1	TACE	1165.7	1	1	0	0	0	0	0	2	6.8	1	23.7	2	6.8	1	23.7
1		0	2.2	3	6	221.7	21	A	1	3	TACE	1073.6	0	1	0	0	0	0	0	2	13.8	1	23	2	13.8	1	23
2		2	1.7	1	3	4.7	17	A	1	6	TACE, PEIT	1302.5	1	1	0	0	0	0	0	2	10.2	1	22.8	2	10.2	1	22.8
1		1	1.1	1	6	14	18	A	2	9	TACE, TACI	967.6	0	1	0	0	0	0	0	2	20.9	1	22.6	2	20.9	1	22.6
1		0	1.2	2	8	111.5	20	A	1	6	TACE	1168.4	0	1	0	0	0	0	0	2	16.8	1	22.6	2	16.8	1	22.6
1		0	2.4	2	4	10.3	24	A	1	3	TACE	956.2	0	1	0	0	0	0	0	1	22.6	1	22.6	1	22.6	1	22.6
1		0	3.3	2	8	3.5	27	A	1	9	TACE, RFA	1784	0	1	0	0	0	0	0	2	10.9	1	22.4	2	10.9	1	22.4
1		0	1.2	2	8	4303.6	34	A	1	2	TACE	925.4	0	1	0	0	1	0	0	2	12.3	1	22.3	2	12.3	1	22.3
1		0	1.7	1	7	3.1	65	A	1	7	TACE, sorafenib	1037.8	0	1	0	0	0	0	0	2	3.2	1	22.4	2	3.2	1	22.4
1		0	1.5	1	4	60	21	A	1	4	Resection, TACE, RFA	1576.2	0	1	0	0	0	0	0	1	22.1	1	22.1	1	22.1	1	22.1
2		0	1.7	1	7	215.3	19	A	1	1	TACE	1026.9	0	1	0	0	0	0	0	2	9.2	1	11.6	2	9.2	1	22.1
1		0	0.9	1	4	27.7	64	A	1	9	Resection, TACE, RFA	1111.5	0	1	0	0	0	0	0	2	21.5	1	21.9	2	21.5	1	21.9
1		1	0.8	2	3	85.7	38	A	1	3	TACE	1239.4	0	1	0	0	0	0	0	2	15.6	1	21.9	2	15.6	1	21.9
1		1	1.3	1	8	37.6	15	B	1	2	TACE	991.3	1	1	0	1	0	0	0	2	7.4	1	13.5	2	7.4	2	13.5
1		0	1.3	2	4	14.7	25	A	1	7	TACE	1381	0	1	0	0	0	0	0	2	14.1	1	21.6	2	14.1	1	21.6
1		0	1.5	1	7	119.1	25	A	1	5	TACE, RFA	1275.2	2	2	0	0	0	0	0	2	9.2	1	21.6	2	9.2	1	21.6
1		0	1	1	7	71.1	12	A	1	2	Resection, TACE	1134.2	0	1	0	0	0	0	0	1	21.4	1	21.4	1	21.4	1	21.4
1		0	1.3	1	8	2.5	20	A	1	4	Resection, RFA	1185.8	0	1	0	0	0	0	0	1	21.4	1	21.4	1	21.4	1	21.4
1		0	2	2	8	208.3	35	B	1	3	TACE	739.5	1	1	1	0	0	0	0	2	4.7	2	17.2	2	4.7	1	21.2
2		0	1.2	1	8	159.7	22	A	1	4	Resection, TACE, PEIT	1211.1	0	1	0	0	0	0	0	1	21.4	1	21.4	1	21.4	1	21.4
1		0	0.8	1	7	3.8	20	A	1	6	Resection, TACE	1072.4	0	1	0	0	0	0	0	2	9	1	21.2	2	9	1	21.2
1		0	2.2	2	8	98.7	23	A	3	5	TACE, RFA	1267	0	1	0	0	0	0	0	1	21.4	1	21.4	1	21.4	1	21.4
1		0	1.6	1	6	2.5	30	A	1	3	Resection, TACE	1264.9	0	1	0	0	0	0	0	1	21.2	2	16.7	2	16.7	1	21.2
1		0	1.9	1	6	4.2	11	A	1	2	TACE	1011.4	2	2	1	0	1	0	0	2	10.8	1	20.7	2	10.8	1	20.7
1		0	1.3	1	7	3.2	36	A	1	3	Resection, TACE	1131.5	1	1	0	0	0	0	0	1	21.2	1	21.2	1	21.2	1	21.2
2		0	1.2	1	4	82.5	22	A	1	9	TACE, RFA	1214.9	1	1	0	0	1	0	0	2	11	1	20.9	2	11	1	20.9
1		0	1.7	1	7	3.5	30	A	1	1	TACE	1062.4	0	1	0	0	0	0	0	1	21.1	1	21.1	1	21.1	1	21.1
1		0	1.9	1	7	5.7	16	A	3	2	TACE	1249.6	1	1	0	0	0	0	0	1	20.9	1	20.9	1	20.9	1	20.9
1		0	5.8	2	7	302.3	43	A	1	4	TACE, RFA	1225.2	1	1	0	0	1	0	0	1	21	1	21	1	21	1	21
1		0	2.2	2	6	50.4	26	B	1	0	No treatment	804.2	1	1	0	0	0	0	0	2	13.6	1	20.7	2	13.6	1	20.7
1		0	2.1	2	2	50.9	155	A	2	1	TACE	1080.7	0	1	0	0	0	0	0	2	13.1	1	20.4	2	13.1	1	20.4
