# Supplementary material for: Stereotactic body radiation therapy using a respiratory-gated volumetric-modulated arc therapy technique for small hepatocellular carcinoma
Source: BMC Cancer. 2018 Apr 13;18:416. doi: 10.1186/s12885-018-4340-7 (PMC5899378; doi:10.1186/s12885-018-4340-7)
Supplement: Supplementary file 2 — Raw data of the treated lesions. Lesion characteristics and follow-up data exists. (XLSX 17 kb) [file 12885_2018_4340_MOESM2_ESM.xlsx]

## Sheet: excel(139lesions)
Sex	Age	ECOG	Tm_size	Location	AFP	PIVKA	CP_class	Viral_type	Session_no	Radiologic response at 6M	Local_failure	LRFS
1. Male								1. HBV		0. CR	1. free
2. Female								2. HCV		1. PR	2. recur
								3. NBNC		2. SD
	range: 36-90									NA, not available
1		0	1.5	8	19.5	30.7	A	3	5	0	1	36.8
2		0	1.2	7	4.3	10	A	1	7	0	1	36.8
1		0	1.9	7	71	17	A	1	8	0	1	36.1
1		0	3.6	8	21.8	143	A	1	25	0	1	36.3
2		1	3.5	8	9.4	16	A	3	2	0	1	17.8
1		0	2.5	3	10.6	11	A	1	5	0	1	14.1
1		0	2.2	3	10.6	11	A	1	5	0	1	14.1
1		0	1.9	4	14.2	27	A	1	9	0	1	35.7
1		0	2	7	53.3	10	A	1	0	0	1	36.1
1		1	2.3	8	3	12	A	1	3	0	1	35.8
2		0	1	6	20.9	13	A	1	3	0	1	26.6
2		0	2.1	4	131.8	257	A	3	7	0	1	23
1		0	1.8	8	14.7	0	A	3	1	0	1	14.2
2		0	1.2	3	8.1	0	A	1	3	0	1	21.1
1		0	2.1	8	4.6	100	A	1	2	0	1	35.4
1		0	2.1	3	12.5	30	A	1	3	0	1	35.4
1		0	2.4	4	29	13	A	1	3	0	1	22.8
1		0	1.5	6	4.4	29	A	1	6	0	1	34.5
1		0	1.7	6	4.4	29	A	1	6	0	1	34.5
2		0	1.2	8	118	0	A	2	3	2	1	34.3
1		0	2	6	32.1	44	A	1	4	0	1	34.3
1		0	1.7	2	32.1	44	A	1	4	0	1	34.3
2		0	2.5	4	23.3	16	A	3	2	0	1	33.8
1		0	1.8	8	9.7	23	A	2	14	0	1	34.3
1		0	1.2	4	2.9	24	A	1	4	0	1	33.7
1		1	2.2	4	2.5	28	A	2	7	0	1	33.8
1		0	3.1	4	19.5	11501	B	1	5	1	1	33.6
1		0	1.5	1	5.4	25	A	1	4	0	1	28.9
1		0	2	5	131.2	0	A	1	3	1	1	32.9
1		0	2.5	4	1.7	16	A	1	4	0	1	33.1
2		2	1.2	3	53.3	19	B	2	2	0	1	33.1
1		2	2.1	8	5.6	0	B	1	2	0	1	33.1
1		0	2.2	2	145.8	24	A	1	6	1	1	31.2
1		1	1.8	6	18.5	147	B	1	6	2	2	9.1
1		0	1.7	6	2.1	19	A	1	6	0	1	31.7
1		2	2.1	8	6.3	22	A	0	1	1	1	32.4
1		0	1.6	8	42.7	0	A	1	1	0	1	32.6
1		0	2.5	4	7	24	A	1	2	0	1	32.2
1		0	2.3	6	7	24	A	1	2	0	1	32.2
1		0	2.8	8	178.8	52	B	1	1	0	1	16.6
1		0	1.5	4	6.8	38	A	0	1	0	1	31.9
1		0	2	8	24.3	27	A	1	0	0	1	31.7
1		0	3.5	3	32.6	30	A	1	8	0	1	31.4
2		0	2.1	6	2.9	11	A	1	1	0	1	18.2
2		1	1.7	8	27.1	122	A	3	2	0	1	31.2
2		0	3.1	8	48.8	13	A	1	2	0	1	31.2
1		0	2.5	1	5.8	56	A	1	5	2	1	30.7
1		0	1.3	5	2.8	55	A	1	4	0	1	30.7
1		0	2.7	5	46.2	214	A	1	3	0	1	30.2
2		0	2.3	4	31.9	16	A	1	4	0	1	28.8
1		0	1.8	8	2.3	15	A	3	6	0	1	29.3
2		1	1.4	8	23.9	78	A	1	19	0	1	29.4
1		0	0.8	2	59.6	21	A	1	6	0	1	29.3
1		0	1.1	8	59.6	21	A	1	6	0	1	29.3
1		0	1.5	8	5.8	61	A	1	3	0	1	29.1
1		0	1.5	8	5.8	61	A	1	3	0	1	29.1
1		0	2	4	57.4	17	A	2	7	0	1	20.9
1		0	1.7	1	5.8	29	A	1	3	0	1	28.9
1		0	2.5	8	3.5	16	A	1	7	0	1	28.9
2		0	1.2	5	735.3	16	A	1	4	0	1	28.8
2		0	1.7	4	8.5	11	A	1	2	0	1	8.7
2		0	1.8	3	11.5	13	A	1	1	0	1	28.1
2		0	1.7	4	11.5	13	A	1	1	0	1	28.1
1		0	1.6	8	4	22	A	1	6	0	1	27
1		0	1.3	7	4.2	24	A	1	3	0	1	27.5
1		0	1.5	6	2.2	20	A	1	2	0	1	27.3
2		0	2	1	96.8	15	A	2	2	0	1	27.4
1		0	2.3	8	7.6	24	A	2	2	0	1	27.2
1		0	1.5	7	7.7	28	A	1	2	0	1	27
1		0	1.1	8	28.1	12	A	1	1	0	1	26.8
1		0	1.7	7	1.8	15	B	3	2	0	1	18
1		0	1.8	4	4.1	16	A	1	9	0	1	26.6
1		0	1.4	2	10	42	A	1	5	0	1	26.6
1		0	3.4	4	10	42	A	1	5	0	1	26.6
1		0	1.8	8	9.9	13	A	1	4	0	1	26.6
1		0	1.7	7	3.6	29	A	1	6	0	1	25.8
1		0	2	7	44	21	B	1	7	0	1	25.8
1		0	1.4	2	71.3	2078	A	0	15	0	1	25.8
1		0	1.5	6	71.3	2078	A	0	15	0	1	25.8
1		0	1.9	6	71.3	2078	A	0	15	0	1	25.8
1		0	2.1	4	1.6	17	A	1	2	1	1	25.8
1		0	1.6	5	15.7	16	A	1	5	0	1	25.8
1		0	2.2	7	12.4	51	A	1	3	0	1	25.2
1		0	1.4	5	1.9	24	A	1	2	1	1	24.9
1		1	1.8	6	13.3	1411	A	3	3	0	1	24.9
1		1	2.6	7	13.3	1411	A	3	3	0	1	24.9
1		0	2.1	1	2.6	17	A	1	7	1	1	24.7
1		1	1.6	7	11.5	19	A	1	3	0	1	24.7
1		1	1.6	8	11.5	19	A	1	3	0	1	24.7
1		0	1.2	2	5	16	A	1	3	0	1	13.7
1		0	1.3	3	10.2	18	A	1	1	0	1	9
1		1	1.1	4	2.2	57	B	1	3	NA	1	3.2
1		0	1.2	7	4	29	A	3	1	0	1	24.2
1		0	1.5	7	9.9	24	A	1	8	0	1	24
1		0	1.3	7	9.9	24	A	1	8	0	1	24
1		0	0.8	8	154	15	A	1	6	0	1	24
1		0	1.1	8	3.5	28	A	1	10	0	1	23.5
1		0	1.7	2	5.7	59	A	1	8	NA	2	2.6
1		0	1.3	1	161	20	A	1	3	0	1	14.8
1		0	1.4	8	161	20	A	1	3	0	1	14.8
1		0	1.5	7	2.4	32	A	1	1	0	1	23.8
2		0	2.6	2	21.7	13	A	2	1	0	1	23.8
1		1	1.6	7	10.8	25	A	2	1	0	1	23.7
1		0	2.2	6	221.7	21	A	1	3	0	1	23
1		0	1.4	7	221.7	21	A	1	3	0	1	23
2		2	1.7	3	4.7	17	A	1	6	0	1	22.8
1		1	1.1	6	14	18	A	2	9	0	1	22.6
1		0	1.2	8	111.5	20	A	1	6	0	1	22.6
1		0	1.6	6	111.5	20	A	1	6	0	1	22.6
1		0	0.9	6	111.5	20	A	1	6	0	1	22.6
1		0	2.4	4	10.3	24	A	1	3	0	1	22.6
1		0	3.3	8	3.5	27	A	1	9	0	1	22.4
1		0	1.2	8	4303.6	34	A	1	2	0	1	22.3
1		0	1.8	4	4303.6	34	A	1	2	1	1	22.3
1		0	1.7	7	3.1	65	A	1	7	0	1	22.4
1		0	1.5	4	60	21	A	1	4	0	1	22.1
2		0	1.7	7	215.3	19	A	1	1	0	1	11.6
1		0	0.9	4	27.7	64	A	1	9	0	1	21.9
1		1	0.8	3	85.7	38	A	1	3	0	1	21.9
1		1	1.3	4	85.7	38	A	1	3	0	1	21.9
1		1	1.3	8	37.6	15	B	1	2	0	1	13.5
1		0	1.3	4	14.7	25	A	1	7	0	1	21.6
1		0	3.1	7	14.7	25	A	1	7	1	2	14.1
1		0	1.5	7	119.1	25	A	1	5	0	1	21.6
1		0	1	7	71.1	12	A	1	2	0	1	21.4
1		0	1.3	8	2.5	20	A	1	4	0	1	21.4
1		0	2	8	208.3	35	B	1	3	0	1	21.2
2		0	1.2	8	159.7	22	A	1	4	0	1	21.4
1		0	0.8	7	3.8	20	A	1	6	0	1	21.2
1		0	2.2	8	98.7	23	A	3	5	0	1	21.4
1		0	1.6	6	2.5	30	A	1	3	0	1	21.2
1		0	1.9	6	4.2	11	A	1	2	0	1	20.7
1		0	1.3	7	3.2	36	A	1	3	0	1	21.2
2		0	1.2	4	82.5	22	A	1	9	0	1	20.9
1		0	1.7	7	3.5	30	A	1	1	0	1	21.1
1		0	1.9	7	5.7	16	A	0	2	0	1	20.9
1		0	5.8	7	302.3	43	A	1	4	0	1	21
1		0	2.2	6	50.4	26	B	1	0	0	1	20.7
1		0	2.1	2	50.9	155	A	2	1	2	2	14.3
